# Supplementary material for: Sex Differences in Disease Activity Measures in Axial Spondyloarthritis and Their Association with Concomitant Fibromyalgia: A Retrospective Cross-Sectional Analysis of a Saudi Cohort
Source: J Clin Med. 2026 Jul 17;15(14):5602. doi: 10.3390/jcm15145602 (PMC13413398; doi:10.3390/jcm15145602)
Supplement: Supplementary file 1 [file jcm-15-05602-s001.zip]

Archive with 3 entries (3 files):
- Figure S1.pdf
- Table_S1.pdf
- Table_S2.pdf
